# Supplementary material for: Critical roles of Dpb3-Dpb4 sub-complex of DNA polymerase epsilon in DNA replication, genome stability, and pathogenesis of Candida albicans
Source: mBio. 2024 Aug 29;15(10):e01227-24. doi: 10.1128/mbio.01227-24 (PMC11481497; doi:10.1128/mbio.01227-24)
Supplement: Table S4 — Number of homozygous indels in the repeat regions of chromosomes of dpb3ΔΔdpb4ΔΔ strain of C. albicans. [file mbio.01227-24-s0003.xlsx]

## Sheet: Table S2
TOTAL HOMOZYGOUS INDELS
Chromosome	Gene	Position	Reference	Alteration	Indels by bases	Repetition	Type of variant	Function
Homozygous indels with homo/hetero repeats
Chr 1	C109940WA	2174057	T	TA	-1	POLYX=3	frameshift variant	ORF, Uncharacterized
Chr 1	C110000CA	2188142	CT	C	1	POLYX=3	upstream gene variant	ORF, VH1 family MAPK phosphatase
Homozygous indels with homo/hetero repeats
Chr 2	C202140CA	418910	TA	T	1	POLYX=4	frameshift variant & stop lost & splice region variant	ORF, Uncharacterized
Chr 2	C210210CA	2102144	AAC	A	2	POLYX=17	upstream gene variant	ORF, RAS signal transduction GTPase
Chr 2	C210210CA	2102148	A	ACC	-2	POLYX=13	upstream gene variant
Homozygous indels with out homo/hetero repeats
Chr 2	C210420WA	2147288	A	ATAGCAATAATTATT	-14	POLYX=1	upstream gene variant	ORF, FGR6-related genes
Chr 2	C204700CA	990202	TCC	T	2	POLYX=1	upstream gene variant	ORF, Uncharacterized
Homozygous indels with homo/hetero repeats
Chr 4	C403900CA	830549	T	TC	-1	POLYX=3	upstream gene variant	ORF, Uncharacterized
Homozygous indels with homo/hetero repeats
Chr 5	C504010CA	886306	ATTC	A	3	POLYX=2	upstream gene variant	ORF, Uncharacterized
Chr 5	C500930CA	218147	TC	T	1	POLYX=8	upstream gene variant	ORF, Uncharacterized
Chr 5	C504640CA	1013325	AT	A	1	POLYX=10	upstream gene variant	ORF, Uncharacterized
Chr 5	C504150CA	927311	GT	G	1	POLYX=2	upstream gene variant	ORF, Uncharacterized
Chr 5	C504270CA	949866	G	GA	-1	POLYX=12	upstream gene variant	ORF, S-adenosyl-L-homocysteine hydrolase
Chr 5	C504150CA	927343	ATTTT	A	4	POLYX=11	upstream gene variant	ORF, Uncharacterized
Chr 5	C503910CA	862339	CAA	C	2	POLYX=12	upstream gene variant	ORF, Uncharacterized
Chr 5	C503880CA	855725	C	CA	-1	POLYX=10	upstream gene variant	ORF, Uncharacterized
Chr 5	C503910CA	862397	GA	G	1	POLYX=10	upstream gene variant	ORF, Uncharacterized
Chr 5	C504280CA	954115	TC	T	1	POLYX=4	upstream gene variant	ORF, GATA transcription factor
Chr 5	C504540CA	995737	GA	G	1	POLYX=10	upstream gene variant	ORF, Uncharacterized
Chr 5	C504930CA	1080730	AAT	A	2	POLYX=2	upstream gene variant	ORF, Uncharacterized
Chr 5	C501270WA	286645	G	GT	-1	POLYX=6	upstream gene variant	ORF, Uncharacterized
Chr 5	C502240WA	497127	G	GT	-1	POLYX=2	upstream gene variant	ORF, Uncharacterized
Homozygous indels with out homo/hetero repeats
Chr 5	C504860CA	1060363	A	AT	-1	POLYX=1	splice region variant & intron variant	ORF, Uncharacterized
Chr 5	C503880CA	855697	A	ATGT	-3	POLYX=1	upstream gene variant	ORF, Uncharacterized
Chr 5	C504950CA	1085591	C	CACACAT	-6	POLYX=1	upstream gene variant	ORF, Uncharacterized
Chr 5	C503760CA	833764	A	AT	-1	POLYX=1	upstream gene variant	ORF, Uncharacterized
Chr 5	C504390CA	974607	GT	G	1	POLYX=1	upstream gene variant	ORF, Uncharacterized
Chr 5	C504950CA	1085907	TCATTG	T	5	POLYX=1	upstream gene variant	ORF, Uncharacterized
Chr 5	C503830CA	843256	G	GATT	-3	POLYX=1	conservative inframe insertion	ORF, Uncharacterized
Homozygous indels with homo/hetero repeats
Chr 6	C601550CA	314034	CT	C	1	POLYX=2	frameshift variant	ORF, Uncharacterized
Chr 6	C604140CA	910209	G	GAATTA	-5	POLYX=2	upstream gene variant	ORF, Uncharacterized
Homozygous indels with out homo/hetero repeats
Chr 6	C601550CA	314048	GAT	G	2	POLYX=1	frameshift variant	ORF, Uncharacterized
Homozygous indels with homo/hetero repeats
Chr R	CR05240CA	1134989	C	CA	-1	POLYX=9	upstream gene variant	ORF, Protein encoded in retrotransposon Zorro3
Homozygous indels with out homo/hetero repeats
Chr R	CR01340WA	322253	C	CA	-1	POLYX=1	upstream gene variant	ORF, Uncharacterized
Chr R	CR06560CA	1404118	TA	T	1	POLYX=1	upstream gene variant	ORF, Protein that promotes apoptosis
Chr R	CR06000WA	1272046	C	CG	-1	POLYX=1	upstream gene variant	ORF, Uncharacterized
Chr R	CR02990CA	692526	TCACA	T	4	POLYX=1	upstream gene variant	ORF, Uncharacterized
Chr R	CR08300CA	1802638	T	TA	-1	POLYX=1	upstream gene variant	ORF, Uncharacterized
